# Supplementary material for: The Potential Release of Chemicals from Crumb Rubber Infill Material—A Literature Review
Source: J Xenobiot. 2025 Oct 2;15(5):159. doi: 10.3390/jox15050159 (PMC12565206; doi:10.3390/jox15050159)
Supplement: Supplementary file 1 [file jox-15-00159-s001.zip]

Archive with 4 entries (4 files):
- supplementary/desktop.ini
- supplementary/Supplementary S.1 (Search strings and Abbreviations).pdf
- supplementary/Supplementary S.2 (Tables) - updated.pdf
- supplementary/Supplementary S.3 - updated.xlsx
