# Supplementary material for: The Potential Release of Chemicals from Crumb Rubber Infill Material—A Literature Review
Source: J Xenobiot. 2025 Oct 2;15(5):159. doi: 10.3390/jox15050159 (PMC12565206; doi:10.3390/jox15050159)
Supplement: Supplementary file 1 [file jox-15-00159-s001.zip › supplementary/Supplementary S.3 - updated.xlsx]

## Sheet: Foglio1
Supplementary S.1 - Summary of the bioaccessibility measurements from the studies in literature included in the review
		Armada et al., 2023			Kawakami et al., 2022					Kim et al., 2012			Kim S. et al., 2012			Kubota et al., 2022						Luo et al., 2025														Nishi et al., 2022			Pavilonis et al., 2014					Pronk et al., 2020					Schneider et al., 2020
		LOD	Total Extract	Gastro-intestinal fluids	Synthetic Rubber (EPDM) ug/g mean (min - max)	Eluted concentration ug/g gastric juice min - max	Eluted concentration ug/g intestinal juice min - max	Eluted concentration ug/g saliva min - max	Eluted concentration ug/g perspiration min - max	LOD	Total Extract (mg/kg)	Gastric juice	LOD ng/mL	Total Extract	Digestive fluids	LOQ µg/g	Total Extract µg/g (min-max)	Saliva µg/g (min-max) (% biaccessible fraction (min -max))	Gastric juice µg/g (min-max) (% biaccessible fraction (min -max))	Intestinal fluid µg/g (min-max) (% biaccessible fraction (min -max))	Sweat µg/g (min-max) (% biaccessible fraction (min -max))	LOD (elution testing - µg/g)	Total Extract mg/kg	South RTC for 1 year (gastric solution) (mg/kg)	South RTC for 5 year (gastric solution) (mg/kg)	South RTC for 10 year (gastric solution) (mg/kg)	North RTC for 1 year (gastric solution) (mg/kg)	North RTC for 5 year (gastric solution) (mg/kg)	North RTC for 10 year (gastric solution) (mg/kg)	South RTC for 1 year (intestinal solution) (mg/kg)	South RTC for 5 year (intestinal solution) (mg/kg)	South RTC for 10 year (intestinal solution) (mg/kg)	North RTC for 1 year (intestinal solution) (mg/kg)	North RTC for 5 year (intestinal solution) (mg/kg)	North RTC for 10 year (intestinal solution) (mg/kg)	LOD (elution testing - µg/g)	Total Extract µg/g	Estimated maximum elution µg/g (maximum elution rate%)	LOD (elution testing - µg/g)	Total Extract mg/kg	Digestive fluids - Maximum concentration mg/kg	Sweat - Maximum elution mg/kg	Lung fluids - Estimated maximum elution mg/kg	LOD mg/kg	Total Extract (max)	Saliva/Gastrointestinal juice (µg/g)	Sweat (ng/g)	Evaporated air	LOD (µg/L)
PAH	Bioaccessible fraction (%)												-	-	-	-	-	-	-	-	-															-	-	-	-	-	-	-	-
	Naphthalene (NAP)	0.013 µg/L	0.0614 - 0.713 µg/g	19.8 - 51.1* ng/g (19-49%; 25% n.a.)	-	-	-	-	-	-	-	-	-	-	-	-	-	-	-	-	-	-	-	-	-	-	-	-	-	-	-	-	-	-	-	0.025	0.209 - 6.95	0.896 (12.9%)	Digestive fluids: 5mg/kg; Sweat: 5 mg/kg; Lung fluids: 0.5 mg/kg	0.27	<0.12	<0.03	<0.02	0.05	n.a.	0.37	0.39	-	0.05
	Acenaphthylene (ACY, AcPY)	0.00058 µg/L	0.042 - 0.5442 µg/g	0.52-3.87* ng/g (0.31-2%; 37.5% n.a.)	-	-	-	-	-	-	-	-	-	-	-	-	-	-	-	-	-	-	-	-	-	-	-	-	-	-	-	-	-	-	-	0.025	0.143-1.79	0.327 (18.3%)	Digestive fluids: 5mg/kg; Sweat: 5 mg/kg; Lung fluids: 0.5 mg/kg	2.48	<0.68	<0.17	<0.09	0.05	n.a.	< LOD	<0,4	-	0.05
	Acenaphthene (ACE, AcPH)	0.00112 µg/L	0.0226 - 2.246 µg/g	1.16-8.77* ng/g (0.39-6.6%; 0% n.a.)	-	-	-	-	-	-	-	-	-	-	-	-	-	-	-	-	-	-	-	-	-	-	-	-	-	-	-	-	-	-	-	0.025	0.0679-0.208	0.132 (30.0%)	Digestive fluids: 5mg/kg; Sweat: 5 mg/kg; Lung fluids: 0.5 mg/kg	<0.03	<0.56	<0.11	<0.05	0.05	n.a.	0.02	<0,5	-	0.05
	Fluorene (FLU, FL)	0.00126 µg/L	0.07 - 2.41 µg/g	1.273-12.5* ng/g (0.25-2.1%; 0% n.a.)	-	-	-	-	-	-	-	-	-	-	-	-	-	-	-	-	-	-	-	-	-	-	-	-	-	-	-	-	-	-	-	0.025	0.0261-0.36	0.705 (100%)	Digestive fluids: 5mg/kg; Sweat: 5 mg/kg; Lung fluids: 0.5 mg/kg	<0.02	<0.35	<0.07	<0.03	0.05	n.a.	<LOD	<0,4	-	0.05
	Phenanthrene (PHN, Phe)	0.0033 µg/L	0.805 - 23.55 µg/g	1.63-59.7* ng/g (0.11-0.84%; 0% n.a.)	-	-	-	-	-	-	-	-	-	-	-	-	-	-	-	-	-	-	-	-	-	-	-	-	-	-	-	-	-	-	-	0.025	0.907-3.47	0.125 (2.78%)	Digestive fluids: 5mg/kg; Sweat: 5 mg/kg; Lung fluids: 0.5 mg/kg	<0.02	<0.52	<0.10	<0.05	0.05	7.1	0.13	<0,3	-	0.05
	Anthracene (ANC, Anth)	0.0012 µg/L	0.108 - 9.71 µg/g	0.43-12.6* ng/g (0.09-0.46%; 25% n.a.)	-	-	-	-	-	-	-	-	-	-	-	-	-	-	-	-	-	-	-	-	-	-	-	-	-	-	-	-	-	-	-	0.025	0.128-0.661	0.144 (21.8%)	Digestive fluids: 5mg/kg; Sweat: 5 mg/kg; Lung fluids: 0.5 mg/kg	<0.02	<0.42	<0.08	<0.04	0.05	1.1	< LOD	<0,3	-	0.01
	Fluoranthene (FLA)	0.00038 µg/L	3.97 - 19.7 µg/g	2.5-13.7* ng/g (0.053-0.15%; 0% n.a.)	-	-	-	-	-	-	-	-	-	-	-	-	-	-	-	-	-	-	-	-	-	-	-	-	-	-	-	-	-	-	-	0.025	2.12-12.0	0.0927 (0.774%)	Digestive fluids: 5mg/kg; Sweat: 5 mg/kg; Lung fluids: 0.5 mg/kg	<0.03	<0.62	<0.11	<0.06	0.05	20.3	1.02	0.61	-	0.01
	Pyrene (PYR)	0.011 µg/L	11.21 - 23.3 µg/g	3.98-27.5* ng/g (0.035-0.12%; 0% n.a.)	-	-	-	-	-	-	-	-	-	-	-	-	-	-	-	-	-	-	-	-	-	-	-	-	-	-	-	-	-	-	-	0.025	9.55-35.5	0.0543 (0.145%)	Digestive fluids: 5mg/kg; Sweat: 5 mg/kg; Lung fluids: 0.5 mg/kg	<0.02	<0.52	<0.10	<0.05	0.05	28.7	1.13	1.76	-	0.01
	Benz[a]anthracene (B[a]A)	0.0007 µg/L	0.295 - 4.57 µg/g	0.22-2.45* ng/g (0.0016-0.16%; 12.5% n.a.)	-	-	-	-	-	-	-	-	-	-	-	-	-	-	-	-	-	-	-	-	-	-	-	-	-	-	-	-	-	-	-	0.025	0.0369-2.23	1.96 (87.7%)	Digestive fluids: 5mg/kg; Sweat: 5 mg/kg; Lung fluids: 0.5 mg/kg	<0.08	<1.7	<0.31	<0.16	0.05	2.2	0.01	<0,3	-	0.01
	Chrysene (CHY, CHR)	0.00042 µg/L	1.69 - 7.8 µg/g	0.413-8.7* ng/g (0.011-0.11%; 0% n.a.)	-	-	-	-	-	-	-	-	-	-	-	-	-	-	-	-	-	-	-	-	-	-	-	-	-	-	-	-	-	-	-	0.025	0.0765-3.13	1.23 (39.4%)	Digestive fluids: 5mg/kg; Sweat: 5 mg/kg; Lung fluids: 0.5 mg/kg	<0.27	<5.5	<1.1	<0.54	0.05	3.5	0.15	0.31	-	0.01
	Benzo [b] fluoranthene (BbF, BbFLA)	0.001 µg/L	0.37 - 1.89 µg/g	0.39-1.59* ng/g (0.039-0.3%; 12.5% n.a.)	-	-	-	-	-	-	-	-	-	-	-	-	-	-	-	-	-	-	-	-	-	-	-	-	-	-	-	-	-	-	-	0.025	0.0372-1.09	0.171 (11.3%)	Digestive fluids: 5mg/kg; Sweat: 5 mg/kg; Lung fluids: 0.5 mg/kg	<0.31	<6.4	<1.2	<0.56	0.05	3	0.05	<0,3	-	0.01
					-	-	-	-	-	-	-	-	-	-	-	-	-	-	-	-	-	-	-	-	-	-	-	-	-	-	-	-	-	-	-	-	-	-										-
	Benzo[k]fluoranthene (B[k]F)	0.0019 µg/L	0.0738 - 0.73 µg/g	- (100% n.a.)	-	-	-	-	-	-	-	-	-	-	-	-	-	-	-	-	-	-	-	-	-	-	-	-	-	-	-	-	-	-	-	-	-	-	Digestive fluids: 5mg/kg; Sweat: 5 mg/kg; Lung fluids: 0.5 mg/kg	<0.34	<7.2	<1.9	<0.69	0.05	n.a.	<LOD	<0,3	-	0.01
	Benzo[e]pyrene (B[e]P)	0.00082 µg/L	1.13 - 4.46 µg/g	0.42-2.13* ng/g (0.015-0.1%; 12.5% n.a.)	-	-	-	-	-	-	-	-	-	-	-	-	-	-	-	-	-	-	-	-	-	-	-	-	-	-	-	-	-	-	-	0.025	0.899-4.60	0.0892 (1.94%)	-	-	-	-	-	0.05	7.8	0.34	0.7	-	0.05
	Benzo[a]pyrene (B[a]P)	0.00084 µg/L	0.72 - 4.23 µg/g	0.0425-2.49* ng/g (0.017-0.19%; 25% n.a.)	-	-	-	-	-	-	-	-	-	-	-	-	-	-	-	-	-	-	-	-	-	-	-	-	-	-	-	-	-	-	-	0.025	0.415-2.84	0.0815 (2.87%)	Digestive fluids: 5mg/kg; Sweat: 5 mg/kg; Lung fluids: 0.5 mg/kg	<0.37	<7.6	<1.4	<0.74	0.05	2.2	0.03	<0,4	-	0.01
	Indeno[1,2,3-cd]pyrene (IND, IcdPYR)	0.00048 µg/L	0.241 - 1.42 µg/g	0.96-1.43* ng/g (0.1-0.13%; 37.5% n.a.)	-	-	-	-	-	-	-	-	-	-	-	-	-	-	-	-	-	-	-	-	-	-	-	-	-	-	-	-	-	-	-	0.025	0.224-1.35	0.0720 (5.34%)	-	-	-	-	-	0.05	n.a.	0.03	<0,5	-	0.01
	Benzo[g,h,i]perylene (B[ghi]P)	0.00144 µg/L	1.247 - 6.08 µg/g	0.94-8.6* ng/g (0.029-0.19%; 0% n.a.)	-	-	-	-	-	-	-	-	-	-	-	-	-	-	-	-	-	-	-	-	-	-	-	-	-	-	-	-	-	-	-	0.025	2.02-9.60	0.0929 (0.967%)	-	-	-	-	-	0.05	7.7	0.29	1.02	-	0.01
	2-Methylnaphthalene (2-MNAP)	-	-	-	-	-	-	-	-	-	-	-	-	-	-	-	-	-	-	-	-	-	-	-	-	-	-	-	-	-	-	-	-	-	-	0.025	0.132-3.33	0.481 (14.4%)	-	-	-	-	-	-	-	-	-	-	-
	1-Methylnaphthalene (1-MNAP)	-	-	-	-	-	-	-	-	-	-	-	-	-	-	-	-	-	-	-	-	-	-	-	-	-	-	-	-	-	-	-	-	-	-	0.025	0.117-1.91	0.289 (15.1%)	-	-	-	-	-	-	-	-	-	-	-
	Biphenyl (BPh)	-	-	-	-	-	-	-	-	-	-	-	-	-	-	-	-	-	-	-	-	-	-	-	-	-	-	-	-	-	-	-	-	-	-	0.025	0.0625-0.703	0.294 (41.8%)	-	-	-	-	-	-	-	-	-	-	-
	2,6-Dimethylnaphthalene (2,6-DMNA)	-	-	-	-	-	-	-	-	-	-	-	-	-	-	-	-	-	-	-	-	-	-	-	-	-	-	-	-	-	-	-	-	-	-	0.025	0.11-3.14	0.821 (26.1%)	-	-	-	-	-	-	-	-	-	-	-
	Dibenzofuran (DF)	-	-	-	-	-	-	-	-	-	-	-	-	-	-	-	-	-	-	-	-	-	-	-	-	-	-	-	-	-	-	-	-	-	-	0.025	0.0555-0.817	0.393 (48.1%)	-	-	-	-	-	-	-	-	-	-	-
	Dibenzothiophene (DTh)	-	-	-	-	-	-	-	-	-	-	-	-	-	-	-	-	-	-	-	-	-	-	-	-	-	-	-	-	-	-	-	-	-	-	0.025	0.0642-0.91	0.364 (40.0%)	-	-	-	-	-	-	-	-	-	-	-
	3-Methylphenanthrene (3-MPhe)	-	-	-	-	-	-	-	-	-	-	-	-	-	-	-	-	-	-	-	-	-	-	-	-	-	-	-	-	-	-	-	-	-	-	0.025	0.0519-4.29	2.16 (50.4%)	-	-	-	-	-	-	-	-	-	-	-
	Carbazole (Carb)	-	-	-	-	-	-	-	-	-	-	-	-	-	-	-	-	-	-	-	-	-	-	-	-	-	-	-	-	-	-	-	-	-	-	-	-	-	Digestive fluids: 5mg/kg; Sweat: 5 mg/kg; Lung fluids: 0.5 mg/kg	<0.09	<1.9	<0.35	<0.18	-	-	-	-	-	-
	2-Methylphenanthrene (2-MPhe)	-	-	-	-	-	-	-	-	-	-	-	-	-	-	-	-	-	-	-	-	-	-	-	-	-	-	-	-	-	-	-	-	-	-	0.025	0.0606-1.90	0.832 (43.8%)	-	-	-	-	-	-	-	-	-	-	-
	9-Methylphenanthrene (9-MPhe)	-	-	-	-	-	-	-	-	-	-	-	-	-	-	-	-	-	-	-	-	-	-	-	-	-	-	-	-	-	-	-	-	-	-	0.025	0.0693-1.02	0.696 (38.4%)	-	-	-	-	-	-	-	-	-	-	-
	1-Methylphenanthrene (1-Mphe)	-	-	-	-	-	-	-	-	-	-	-	-	-	-	-	-	-	-	-	-	-	-	-	-	-	-	-	-	-	-	-	-	-	-	0.025	0.0562-1.01	0.715 (52.5%)	-	-	-	-	-	-	-	-	-	-	-
	Benzo[c]fluorene (BcFL)	-	-	-	-	-	-	-	-	-	-	-	-	-	-	-	-	-	-	-	-	-	-	-	-	-	-	-	-	-	-	-	-	-	-	0.025	0.0229-0.2	0.0674 (22.7%)	-	-	-	-	-	-	-	-	-	-	-
	Benzo[c]phenanthrene (BcPhe)	-	-	-	-	-	-	-	-	-	-	-	-	-	-	-	-	-	-	-	-	-	-	-	-	-	-	-	-	-	-	-	-	-	-	-	-	-	-	-	-	-	-	-	-	-	-	-	-
	Cyclopenta[cd]pyrene (CcdP)	-	-	-	-	-	-	-	-	-	-	-	-	-	-	-	-	-	-	-	-	-	-	-	-	-	-	-	-	-	-	-	-	-	-	0.025	0.413-6.19	0.118 (1.90%)	-	-	-	-	-	-	-	-	-	-	-
	Triphenylene (TRP)	-	-	-	-	-	-	-	-	-	-	-	-	-	-	-	-	-	-	-	-	-	-	-	-	-	-	-	-	-	-	-	-	-	-	0.025	0.0678-2.88	1.34 (46.5%)	-	-	-	-	-	-	-	-	-	-	-
	5-Methylchrysene (5-MCHR)	-	-	-	-	-	-	-	-	-	-	-	-	-	-	-	-	-	-	-	-	-	-	-	-	-	-	-	-	-	-	-	-	-	-	-	-	-	-	-	-	-	-	-	-	-	-	-	-
	Benzo[k]fluoranthene (BkFLA)	-	-	-	-	-	-	-	-	-	-	-	-	-	-	-	-	-	-	-	-	-	-	-	-	-	-	-	-	-	-	-	-	-	-	0.025	0.0447-0.402	0.271 (46.9%)	-	-	-	-	-	-	-	-	-	-	-
	7,12-Dimethylbenz[a]anthracene (7,12-DMBaA)	-	-	-	-	-	-	-	-	-	-	-	-	-	-	-	-	-	-	-	-	-	-	-	-	-	-	-	-	-	-	-	-	-	-	-	-	-	-	-	-	-	-	-	-	-	-	-	-
	Benzo[j]fluoranthene (BjFLA)	-	-	-	-	-	-	-	-	-	-	-	-	-	-	-	-	-	-	-	-	-	-	-	-	-	-	-	-	-	-	-	-	-	-	0.025	0.0440-0.476	0.199 (34.0%)	-	-	-	-	-	-	-	-	-	-	-
	Benz[j]aceanthrylene/Benz[e]aceanthrylene (BjAA/BeAA)	-	-	-	-	-	-	-	-	-	-	-	-	-	-	-	-	-	-	-	-	-	-	-	-	-	-	-	-	-	-	-	-	-	-	-	-	-	-	-	-	-	-	-	-	-	-	-	-
	3-Methylcholanthrene (3-McAnth)	-	-	-	-	-	-	-	-	-	-	-	-	-	-	-	-	-	-	-	-	-	-	-	-	-	-	-	-	-	-	-	-	-	-	-	-	-	-	-	-	-	-	-	-	-	-	-	-
	Dibenz[c,h]acridine (DchAc)	-	-	-	-	-	-	-	-	-	-	-	-	-	-	-	-	-	-	-	-	-	-	-	-	-	-	-	-	-	-	-	-	-	-	-	-	-	-	-	-	-	-	-	-	-	-	-	-
	Dibenz[a,h]acridine (DahAc)	-	-	-	-	-	-	-	-	-	-	-	-	-	-	-	-	-	-	-	-	-	-	-	-	-	-	-	-	-	-	-	-	-	-	-	-	-	-	-	-	-	-	-	-	-	-	-	-
	Dibenz[a,j]acridine (DajAc)	-	-	-	-	-	-	-	-	-	-	-	-	-	-	-	-	-	-	-	-	-	-	-	-	-	-	-	-	-	-	-	-	-	-	-	-	-	-	-	-	-	-	-	-	-	-	-	-
	Dibenzo[a,h]anthracene (DahAnth)	0.0005 µg/L	0.72-4.23 µg/g	- (100% n.a.)	-	-	-	-	-	-	-	-	-	-	-	-	-	-	-	-	-	-	-	-	-	-	-	-	-	-	-	-	-	-	-	0.025	0.0682-0.789	0.429 (54.4%)	Digestive fluids: 5mg/kg; Sweat: 5 mg/kg; Lung fluids: 0.5 mg/kg	<0.49	<10	<2.0	<0.98	0.05	n.a.	0.02	1.08		0.01
	7H-Dibenzo[c,g]carbazole (7H-DcgCarb)	-	-	-	-	-	-	-	-	-	-	-	-	-	-	-	-	-	-	-	-	-	-	-	-	-	-	-	-	-	-	-	-	-	-	-	-	-	-	-	-	-	-	-	-	-	-	-	-
	Dibenzo[a,l]pyrene (DalPYR)	-	-	-	-	-	-	-	-	-	-	-	-	-	-	-	-	-	-	-	-	-	-	-	-	-	-	-	-	-	-	-	-	-	-	-	-	-	-	-	-	-	-	-	-	-	-	-	-
	Dibenzo[a,e]pyrene (DaePYR)	-	-	-	-	-	-	-	-	-	-	-	-	-	-	-	-	-	-	-	-	-	-	-	-	-	-	-	-	-	-	-	-	-	-	-	-	-	-	-	-	-	-	-	-	-	-	-	-
	Coronene (Coro)	-	-	-	-	-	-	-	-	-	-	-	-	-	-	-	-	-	-	-	-	-	-	-	-	-	-	-	-	-	-	-	-	-	-	0.025	0.590-8.45	0.364 (4.31%)	-	-	-	-	-	-	-	-	-	-	-
	Dibenzo[a,i]pyrene (DaiPYR)	-	-	-	-	-	-	-	-	-	-	-	-	-	-	-	-	-	-	-	-	-	-	-	-	-	-	-	-	-	-	-	-	-	-	-	-	-	-	-	-	-	-	-	-	-	-	-	-
	Dibenzo[a,h]pyrene (DahPYR)	-	-	-	-	-	-	-	-	-	-	-	-	-	-	-	-	-	-	-	-	-	-	-	-	-	-	-	-	-	-	-	-	-	-	-	-	-	-	-	-	-	-	-	-	-	-	-	-
	Azobenzene	-	-	-	-	-	-	-	-	-	-	-	-	-	-	-	-	-	-	-	-	-	-	-	-	-	-	-	-	-	-	-	-	-	-	-	-	-	Digestive fluids: 5mg/kg; Sweat: 5 mg/kg; Lung fluids: 0.5 mg/kg	<0.12	<2.5	<0.49	<0.24	-	-	-	-	-	-
	∑PAH	-	24-100 µg/g	38-212* ng/g (0.074-0.33%)	-	-	-	-	-	-	-	-	-	-	-	-	-	-	-	-	-	-	-	-	-	-	-	-	-	-	-	-	-	-	-	-	-	-	-	-	-	-	-	-	-	-	-	-	-
	∑8 REACH PAHs		-	-	-	-	-	-	-	-	-	-	-	-	-	-	-	-	-	-	-	-	-	-	-	-	-	-	-	-	-	-	-	-	-	-	max. 14.7		-	-	-	-	-	-	-	-	-	-	-
	∑PAH/RfD		-	-	-	-	-	-	-	-	-	-	-	-	-	-	-	-	-	-	-	-	-	-	-	-	-	-	-	-	-	-	-	-	-	-	-	-	-	-	-	-	-	-	-	-	-	-	-
Metals	Silver (Ag)	-	-	-	-	-	-	-	-	-	-	-	-	-	-	0.01	0.122-1.92	-	-	-	-	-	-	-	-	-	-	-	-	-	-	-	-	-	-	-	-	-	-	<10	<0.20-0.90	<0.70-<0.10	<0.10-<0.50	-	-	-	-	-	-
	Aluminum (Al)	-	-	-	-	-	-	-	-	-	-	-	-	-	-	1	46.3-49,300	ND-0.222 (NA-0.17%)	0.624-10.4 (NA-2%)	ND-0.369 (NA-0.11%)	ND-0.203 (NA-0.61%)	-	-	-	-	-	-	-	-	-	-	-	-	-	-	-	-	-	-	-	-	-	-	-	-	-	-	-	10
	Arsenic (As)	-	-	-	-	-	-	-	-	-	-	-	-	-	-	0.05	0.376-8.57	-	-	-	-	n.a.		0.10±0.005	0.41±0.021	0.49±0.024	0.23±0.011	1.12±0.059	6.11±0.305	0.31±0.015	0.92±0.046	1.36±0.068	0.70±0.035	2.28±0.119	9.16±0.458	-	-	-	-	<0.70-0.80	<0.10-<3.0	<0.50-1.7	<0.05-<0.5	0.05	n.a.	<LOD	n.a.	-	-
	Barium (Ba)	-	-	-	-	-	-	-	-	-	-	-	-	-	-	0.025	1.01-249	ND-0.0542 (NA-2.6%)	ND-0.251 (NA-6.9%)	ND (NA-0.71%)	ND (NA%)	-	-	-	-	-	-	-	-	-	-	-	-	-	-	-	-	-	-	-	-	-	-	0.05	n.a.	6	n.a.	-	-
	Beryllium (Be)	-	-	-	-	-	-	-	-	-	-	-	-	-	-	0.025	0.0757-0.655	-	-	-	-	-	-	-	-	-	-	-	-	-	-	-	-	-	-	-	-	-	-	<0.70	<0.40	<0.20	<0.030-<0.5	-	-	-	-	-	-
	Bismuth (Bi)	-	-	-	-	-	-	-	-	-	-	-	-	-	-	0.01	0.390-2.00	-	-	-	-	-	-	-	-	-	-	-	-	-	-	-	-	-	-	-	-	-	-	-	-	-	-	-	-	-	-	-	-
	Cadmium (Cd)	-	-	-	-	-	-	-	-	ND	ND	0,0-0,04 %	-	-	-	0.01	0.226-1.65	-	-	-	-	n.a.		0.063±0.003	0.38±0.019	0.48±0.029	0.035±0.0012	0.38±0.014	0.57±0.018	0.05±0.0031	0.28±0.056	0.67±0.016	0.06±0.021	0.46±0.034	1.09±0.33	-	-	-	-	<0.70	2.5-11	<0.09-0.11	<0.09-<0.20	0.05	2.1	<LOD	20	-	-
	Cobalt (Co)	-	-	-	-	-	-	-	-	-	-	-	-	-	-	0.005	0.189-548	ND-0.258 (NA-0.14%)	ND-0.82 (NA-0.57%)	ND-0.346 (NA-0.13%)	ND-0.379 (NA-0.49%)	-	-	-	-	-	-	-	-	-	-	-	-	-	-	-	-	-	-	-	-	-	-	0.05	234	2	480	-	0.2
	Chromium (Cr)	-	-	-	-	-	-	-	-	ND	2.88	0,19-0,92 %	-	-	-	0.025	0.966-22,000	ND (NA-1.5%)	ND-0.0545 (NA-5.6%)	ND (NA-0.00018%)	ND (NA)	-	-	-	-	-	-	-	-	-	-	-	-	-	-	-	-	-	-	<0.70-16	<6.0-<7.0	0.7-2.7	<0.050-0.66	0.05	n.a.	1	n.a.	-	-
	Cesium (Cs)	-	-	-	-	-	-	-	-	-	-	-	-	-	-	0.005	0.0603-1.24	-	-	-	-	-	-	-	-	-	-	-	-	-	-	-	-	-	-	-	-	-	-	-	-	-	-	-	-	-	-	-	-
	Copper (Cu)	-	-	-	-	-	-	-	-	-	-	-	-	-	-	0.25	0.886-193	ND-7.6 (NA-18%)	ND-28.5 (NA-20%)	ND-3.52 (NA-2.7%)	ND-11.9 (NA-8.5%)	-	-	-	-	-	-	-	-	-	-	-	-	-	-	-	-	-	-	<0.70-59	<20-32	<0.080-2.2	<0.20-0.58	0.05	n.a.	78	n.a.	-	-
	Iron (Fe)	-	-	-	-	-	-	-	-	-	-	-	-	-	-	1	57.8-13,600	ND-2.91 (NA-12%)	0.977-107 (0.015-22%)	ND-0.127 (0.0043-1.2%)	ND-4.64 (NA-0.25%)	-	-	-	-	-	-	-	-	-	-	-	-	-	-	-	-	-	-	-	-	-	-	-	-	-	-	-	-
	Gallium (Ga)	-	-	-	-	-	-	-	-	-	-	-	-	-	-	0.025	0.256-31.8	-	-	-	-	-	-	-	-	-	-	-	-	-	-	-	-	-	-	-	-	-	-	-	-	-	-	-	-	-	-	-	-
	Mercury (Hg)				-	-	-	-	-		-	-				0.0003	0.0003-0.06	-	-	-	-	-	-	-	-	-	-	-	-	-	-	-	-	-	-	-	-	-	-	-	-	-	-	0.05	n.a.	<LOD	n.a.	-	-
	Lithium (Li)	-	-	-	-	-	-	-	-	-	-	-	-	-	-	0.025	0.333-31.0	-	-	-	-	-	-	-	-	-	-	-	-	-	-	-	-	-	-	-	-	-	-	-	-	-	-	-	-	-	-	-	-
	Magnesium (Mg)	-	-	-	-	-	-	-	-	-	-	-	-	-	-	0.5	131-5270	0.849-6.52 (0.15-1.4%)	2.75-68.4 (0.17-3.6%)	0.358-11.1 (0.34-20%)	1.01-10.8 (0.16-1.4%)	-	-	-	-	-	-	-	-	-	-	-	-	-	-	-	-	-	-	<7.0-7800	<900-4600	<7.0-980	<100-970	-	-	-	-	-	-
	Manganese (Mn)	-	-	-	-	-	-	-	-	-	-	-	-	-	-	0.1	1.25-1250	0.0194-0.247 (NA-0.17%)	0.0586-3.68 (NA-2%)	ND-0.203 (NA-0.11%)	0.0118-0.318 (NA-0.61%)	-	-	-	-	-	-	-	-	-	-	-	-	-	-	-	-	-	-	-	-	-	-	-	-	-	-	-	-
	Molybdenum (Mo)	-	-	-	-	-	-	-	-	-	-	-	-	-	-	0.025	0.121-2.66	-	-	-	-	-	-	-	-	-	-	-	-	-	-	-	-	-	-	-	-	-	-	-	-	-	-	0.05	n.a.	<LOD	-	-	-
	Nickel (Ni)	-	-	-	-	-	-	-	-	-	-	-	-	-	-	0.1	1.13-29.4	ND-0.0124 (NA-0.059%)	ND-0.0322 (NA-0.84%)	ND (NA-0.5%)	ND-0.0268 (NA-0.39%)	-	-	-	-	-	-	-	-	-	-	-	-	-	-	-	-	-	-	-	-	-	-	0.05	n.a.	2	-	-	-
	Lead (Pb)	-	-	-	-	-	-	-	-	ND	9.86	4,74-11,05 %	0.005	2.70 (1.89-4.06); <250 um = 2.05 (1.79-3.88) mg/kg >250 um = 3.10 (2.38-5.87) mg/kg	0.27 (0.07-0.65); <250 um = 0.49 (0.26-0.81) mg/kg (6.3-98%) >250 um = 0.20 (0.07-0.29) mg/kg (0.3-29.1%)	0.01	1.08-29.2	ND-0.0182 (NA-0.51%)	ND-0.155 (NA-0.49%)	ND (NA-0.71%)	ND-0.0176 (NA-1.7%)	-	-	-	-	-	-	-	-	-	-	-	-	-	-	-	-	-	-	<0.010-140	2.5-260	0.090-1.6	<0.020-0.26	0.05	35	9	70	-	-
	Rubidium (Rb)	-	-	-	-	-	-	-	-	-	-	-	-	-	-	0.025	0.577-9.26	ND (NA-8.9%)	ND-0.0186 (NA-8.4%)	ND-0.156 (NA-0.64%)	ND-0.0058 (NA-1.8%)	-	-	-	-	-	-	-	-	-	-	-	-	-	-	-	-	-	-	-	-	-	-	-	-	-	-	-	-
	Antimony (Sb)	-	-	-	-	-	-	-	-	-	-	-	-	-	-	0.025	0.270-879	ND-0.193 (NA-0.037%)	ND-0.612 (NA-0.032%)	ND-0.327 (NA)	ND-0.283 (NA-0.08%)	-	-	-	-	-	-	-	-	-	-	-	-	-	-	-	-	-	-	-	-	-	-	0.05	n.a.	<LOD	n.a.	-	-
	Selenium (Se)	-	-	-	-	-	-	-	-	-	-	-	-	-	-	0.25	0.983-3.98	-	-	-	-	-	-	-	-	-	-	-	-	-	-	-	-	-	-	-	-	-	-	<0.60-1.3	<0.90-<2.0	<0.70-<1.9	<0.10-<2.0	0.05	n.a.	1	-	-	-
	Tin (Sn)	-	-	-	-	-	-	-	-	-	-	-	-	-	-	0.025	0.185-12.5	ND-0.0169 (NA)	ND (NA)	ND (NA)	ND (NA)	-	-	-	-	-	-	-	-	-	-	-	-	-	-	-	-	-	-	-	-	-	-	0.05	n.a.	<LOD	-	-	-
	Strontium (Sr)	-	-	-	-	-	-	-	-	-	-	-	-	-	-	0.025	1.51-140	ND-0.327 (NA-1.72%)	ND-3.33 (NA-9.5%)	ND-0.0941 (NA-12%)	ND-0.291 (NA-1.9%)	-	-	-	-	-	-	-	-	-	-	-	-	-	-	-	-	-	-	-	-	-	-	-	-	-	-	-	-
	Titanium (Ti)	-	-	-	-	-	-	-	-	-	-	-	-	-	-	-	-	-	-	-	-	-	-	-	-	-	-	-	-	-	-	-	-	-	-	-	-	-	-	<0.70-18	<10	0.6-4.0	<0.40-6.7	0.05	n.a.	1	-	-	-
	Thallium (Tl)	-	-	-	-	-	-	-	-	-	-	-	-	-	-	0.005	0.0674-0.897	-	-	-	-	-	-	-	-	-	-	-	-	-	-	-	-	-	-	-	-	-	-	-	-	-	-	-	-	-	-	-	-
	Vanadium (V)	-	-	-	-	-	-	-	-	-	-	-	-	-	-	0.025	0.379-41.1	0.006-0.0311 (NA-5.3%)	ND-0.556 (NA-4.9%)	ND (NA-2%)	0.0237-0.099 (NA-6.4%)	-	-	-	-	-	-	-	-	-	-	-	-	-	-	-	-	-	-	<0.10-2.1	<1	6.0-21	-	0.05	n.a.	<LOD	-	-	-
	Zinc (Zn)	-	-	-	-	-	-	-	-	ND	2114	0,0-0,01 %	-	-	-	0.25	86.6-30,800	ND-42.1 (NA-0.35%)	1.1-290 (0.084-0.48%)	0.0656-55 (0.012-11%)	0.0813-83.7 (0.015-0.64%)	n.a.		27.80±1.39	86.50±4.33	151.20±7.56	64.50±3.22	97.00±4.85	232.00±11.6	29.19±1.46	140.13±7.01	153.09±7.65	104.49±5.22	157.14±1.86	487.20±24.36	-	-	-	-	-	-	-	<0.40-6.7	0.05	17700	419	-	-	-
Phtalates	Dihexyl phthalate (DHP)	-	-	-	-	-	-	-	-	-	-	-	-	-	-	-	-	-	-	-	-	-	-	-	-	-	-	-	-	-	-	-	-	-	-	-	-	-	-	-	-	-	-	-	-	-	-	-	-
	Dimethyl phthalate (DMP)	-	-	-	-	-	-	-	-	-	-	-	-	-	-	-	-	-	-	-	-	-	-	-	-	-	-	-	-	-	-	-	-	-	-	-	-	-	-	-	-	-	-	0.05	n.a.	0.05	<LOD	-	-
	Diethyl phthalate (DEP)	-	-	-	-	-	-	-	-	-	-	-	-	-	-	-	-	-	-	-	-	-	-	-	-	-	-	-	-	-	-	-	-	-	-	-	-	-	-	-	-	-	-	0.05	n.a.	0.26	<LOD	-	-
	Di-n-butyl phthalate (DBP)	-	-	-	-	-	-	-	-	-	-	-	-	-	-	-	-	-	-	-	-	-	-	-	-	-	-	-	-	-	-	-	-	-	-	-	-	-	-	-	-	-	-	0.05	n.a.	0.08	<LOD	-	-
	Diisobutyl phthalate (DIBP)	-	-	-	-	-	-	-	-	-	-	-	-	-	-	-	-	-	-	-	-	-	-	-	-	-	-	-	-	-	-	-	-	-	-	-	-	-	-	-	-	-	-	0.05	2.3	0.18	<LOD	-	-
	Butyl benzyl phthalate (BBP)	-	-	-	-	-	-	-	-	-	-	-	-	-	-	-	-	-	-	-	-	-	-	-	-	-	-	-	-	-	-	-	-	-	-	-	-	-	-	-	-	-	-	0.05	n.a.	0.29	<LOD	-	-
	Di(2-ethylhexyl) phthalate (DEHP)	-	-	-	-	-	-	-	-	-	-	-	-	-	-	-	-	-	-	-	-	-	-	-	-	-	-	-	-	-	-	-	-	-	-	-	-	-	-	-	-	-	-	-	27.2	1.84	<LOD	-	0.1
	Diphenyl phthalate (DPP)	-	-	-	-	-	-	-	-	-	-	-	-	-	-	-	-	-	-	-	-	-	-	-	-	-	-	-	-	-	-	-	-	-	-	-	-	-	-	-	-	-	-	0.05	0.11	0.09	<LOD	-	-
	Diisononyl phthalate (DINP)	-	-	-	-	-	-	-	-	-	-	-	-	-	-	-	-	-	-	-	-	-	-	-	-	-	-	-	-	-	-	-	-	-	-	-	-	-	-	-	-	-	-	0.05	61	<LOD	<LOD	-	0.5
	Diisodecyl phthalate (DIDP)	-	-	-	-	-	-	-	-	-	-	-	-	-	-	-	-	-	-	-	-	-	-	-	-	-	-	-	-	-	-	-	-	-	-	-	-	-	-	-	-	-	-	0.05	n.a.	0.28	<LOD	-	-
	Di-n-octyl phthalate (DNOP)	-	-	-	-	-	-	-	-	-	-	-	-	-	-	-	-	-	-	-	-	-	-	-	-	-	-	-	-	-	-	-	-	-	-	-	-	-	-	-	-	-	-	0.05	n.a.	<LOD	<LOD	-	-
	Di-n-nonyl phthalate (DNNP)	-	-	-	-	-	-	-	-	-	-	-	-	-	-	-	-	-	-	-	-	-	-	-	-	-	-	-	-	-	-	-	-	-	-	-	-	-	-	-	-	-	-	0.05	0.8	0.06	<LOD	-	-
	Dicyclohexyl phthalate (DCHP)	-	-	-	-	-	-	-	-	-	-	-	-	-	-	-	-	-	-	-	-	-	-	-	-	-	-	-	-	-	-	-	-	-	-	-	-	-	-	-	-	-	-	0.05	0.2	0.27	<LOD	-	-
	Bis (2-ethylhexyl) adipate (DEHA)	-	-	-	-	-	-	-	-	-	-	-	-	-	-	-	-	-	-	-	-	-	-	-	-	-	-	-	-	-	-	-	-	-	-	-	-	-	-	-	-	-	-	0.05	1.1	<LOD	<LOD	-	-
VOCs	Benzene	-	-	-	-	-	-	-	-	-	-	-	-	-	-	-	-	-	-	-	-	-	-	-	-	-	-	-	-	-	-	-	-	-	-	-	-	-	-	-	-	-	-	0.05	-	<LOD	<LOD	-	-
	Toluene	-	-	-	-	-	-	-	-	-	-	-	-	-	-	-	-	-	-	-	-	-	-	-	-	-	-	-	-	-	-	-	-	-	-	-	-	-	-	-	-	-	-	0.05	-	<LOD	<LOD	-	-
	Ethylbenzene	-	-	-	-	-	-	-	-	-	-	-	-	-	-	-	-	-	-	-	-	-	-	-	-	-	-	-	-	-	-	-	-	-	-	-	-	-	-	-	-	-	-	0.05	-	<LOD	<LOD	-	-
	o-Xylene	-	-	-	-	-	-	-	-	-	-	-	-	-	-	-	-	-	-	-	-	-	-	-	-	-	-	-	-	-	-	-	-	-	-	-	-	-	-	-	-	-	-	0.05	-	<LOD	<LOD	-	-
	p- and m-Xylene	-	-	-	-	-	-	-	-	-	-	-	-	-	-	-	-	-	-	-	-	-	-	-	-	-	-	-	-	-	-	-	-	-	-	-	-	-	-	-	-	-	-	0.05	-	<LOD	<LOD	-	-
	Styrene	-	-	-	-	-	-	-	-	-	-	-	-	-	-	-	-	-	-	-	-	-	-	-	-	-	-	-	-	-	-	-	-	-	-	-	-	-	-	-	-	-	-	0.05	-	<LOD	<LOD	-	-
PCBs	PCB28	-	-	-	-	-	-	-	-	-	-	-	-	-	-	-	-	-	-	-	-	-	-	-	-	-	-	-	-	-	-	-	-	-	-	-	-	-	-	-	-	-	-	0.05	0.015	-	-	-	-
	PCB52	-	-	-	-	-	-	-	-	-	-	-	-	-	-	-	-	-	-	-	-	-	-	-	-	-	-	-	-	-	-	-	-	-	-	-	-	-	-	-	-	-	-	-	-	-	-	-	-
	PCB101	-	-	-	-	-	-	-	-	-	-	-	-	-	-	-	-	-	-	-	-	-	-	-	-	-	-	-	-	-	-	-	-	-	-	-	-	-	-	-	-	-	-	0.05	0.02	-	-	-	-
	PCB118	-	-	-	-	-	-	-	-	-	-	-	-	-	-	-	-	-	-	-	-	-	-	-	-	-	-	-	-	-	-	-	-	-	-	-	-	-	-	-	-	-	-	-	-	-	-	-	-
	PCB138	-	-	-	-	-	-	-	-	-	-	-	-	-	-	-	-	-	-	-	-	-	-	-	-	-	-	-	-	-	-	-	-	-	-	-	-	-	-	-	-	-	-	0.05	0.014	-	-	-	-
	PCB153	-	-	-	-	-	-	-	-	-	-	-	-	-	-	-	-	-	-	-	-	-	-	-	-	-	-	-	-	-	-	-	-	-	-	-	-	-	-	-	-	-	-	0.05	0.03	-	-	-	-
	PCB180	-	-	-	-	-	-	-	-	-	-	-	-	-	-	-	-	-	-	-	-	-	-	-	-	-	-	-	-	-	-	-	-	-	-	-	-	-	-	-	-	-	-	0.05	0.012	-	-	-	-
Benzothiazoles	Benzothiazole (BTZ)	-	-	-	<LOQ- 141.3	<LOQ-66	<LOQ-38	<LOQ-42	<LOQ-41	-	-	-	-	-	-	-	-	-	-	-	-	-	-	-	-	-	-	-	-	-	-	-	-	-	-	-	-	-	-	-	-	-	-	0.05	6.3	-	-	-	2000
	2-Hydroxybenzothiazole	-	-	-	-	-	-	-	-	-	-	-	-	-	-	-	-	-	-	-	-	-	-	-	-	-	-	-	-	-	-	-	-	-	-	-	-	-	-	-	-	-	-	0.05	13.8	-	-	-	2000
	2-Mercaptobenzothiazole (2-MBT)	-	-	-	8.3 - 427.7	0.11-13	0.08-3.5	0.092-7.6	0.075-6	-	-	-	-	-	-	-	-	-	-	-	-	-	-	-	-	-	-	-	-	-	-	-	-	-	-	-	-	-	-	-	-	-	-	0.05	7.6	-	-	-	4000
	2-Methoxybenzothiazole	-	-	-	-	-	-	-	-	-	-	-	-	-	-	-	-	-	-	-	-	-	-	-	-	-	-	-	-	-	-	-	-	-	-	-	-	-	-	-	-	-	-	0.05	10.2	-	-	-	-
	2-Aminobenzothiazole	-	-	-	-	-	-	-	-	-	-	-	-	-	-	-	-	-	-	-	-	-	-	-	-	-	-	-	-	-	-	-	-	-	-	-	-	-	-	-	-	-	-	0.05	0.38	-	-	-	-
	2,2-Dithiobis(benzothiazole)	-	-	-	-	-	-	-	-	-	-	-	-	-	-	-	-	-	-	-	-	-	-	-	-	-	-	-	-	-	-	-	-	-	-	-	-	-	-	-	-	-	-	0.05	0.33	-	-	-	-
	2-(Methylthio)benzothiazole (2-MTBT)			-	<LOQ - 7.9	<LOQ-2.2	<LOQ-1.4	<LOQ-0.65	<LOQ-0.56	-	-	-	-	-	-	-	-	-	-	-		-	-	-	-	-	-	-	-	-	-	-	-	-	-	-	-	-	-	-						-	-	-	-
	2-Benzothiazolone (BZL)			-	2.9 - 74.7	2.3-15	1-14	0.46-13	0.77-21	-	-	-	-	-	-	-	-	-	-	-		-	-	-	-	-	-	-	-	-	-	-	-	-	-	-	-	-	-	-						-	-	-	-
	N-Cyclohexyl-1,3-benzothiazole-2-amine	-	-	-	-	-	-	-	-	-	-	-	-	-	-	-	-	-	-	-	-	-	-	-	-	-	-	-	-	-	-	-	-	-	-	-	-	-	-	-	-	-	-	0.05	3.9	-	-	-	-
	N-Cyclohexyl-2-benzothiazole sulphenamide (CBS)	-	-	-	<LOQ - 5.0	< LOQ	< LOQ	< LOQ	< LOQ	-	-	-	-	-	-	-	-	-	-	-	-	-	-	-	-	-	-	-	-	-	-	-	-	-	-	-	-	-	-	-	-	-	-	0.05	0.04	-	-	-	-
	N,N-dicyclohexylbenzothiazole-2-sulfenamide (DCBS)	-	-	-	<LOQ - 7.4	< LOQ	< LOQ	< LOQ	< LOQ	-	-	-	-	-	-	-	-	-	-	-	-	-	-	-	-	-	-	-	-	-	-	-	-	-	-	-	-	-	-	-	-	-	-	-	-	-	-	-	-
	2-Phenylbenzothiazole (Ph-BT)	-	-	-	<LOQ-37.0					-	-	-	-	-	-	-	-	-	-	-	-	-	-	-	-	-	-	-	-	-	-	-	-	-	-	-	-	-	-	-	-	-	-	-	-	-	-	-	-
	1,3-Dimethylbutylamine	-	-	-	-	-	-	-	-	-	-	-	-	-	-	-	-	-	-	-	-	-	-	-	-	-	-	-	-	-	-	-	-	-	-	-	-	-	-	-	-	-	-	-	-	-	-	-	-
	1,3-diphenil guanidine (DPG)	-	-	-	<LOQ - 121.7	<LOQ-6.1	<LOQ-5	<LOQ-4.2	<LOQ-6.1	-	-	-	-	-	-	-	-	-	-	-	-	-	-	-	-	-	-	-	-	-	-	-	-	-	-	-	-	-	-	-	-	-	-	-	-	-	-	-	-
	N,N'-Diphenyl-1,4-phenylendiamine	-	-	-	-	-	-	-	-	-	-	-	-	-	-	-	-	-	-	-	-	-	-	-	-	-	-	-	-	-	-	-	-	-	-	-	-	-	-	-	-	-	-	-	-	-	-	-	-
	1,3 Di-o-tolylguanidine (DOTG)	-	-	-	<LOQ - 9.4	<LOQ-0.37	<LOQ-0.17	<LOQ	<LOQ-0.098	-	-	-	-	-	-	-	-	-	-	-	-	-	-	-	-	-	-	-	-	-	-	-	-	-	-	-	-	-	-	-	-	-	-	-	-	-	-	-	-
	Dicyclohexylamine (DCyHA)	-	-	-	<LOQ - 144.0	<LOQ-2.5	<LOQ	<LOQ	<LOQ	-	-	-	-	-	-	-	-	-	-	-	-	-	-	-	-	-	-	-	-	-	-	-	-	-	-	-	-	-	-	-	-	-	-	-	-	-	-	-	-
	Hexamethoxymethyl melamine	-	-	-	-	-	-	-	-	-	-	-	-	-	-	-	-	-	-	-	-	-	-	-	-	-	-	-	-	-	-	-	-	-	-	-	-	-	-	-	-	-	-	-	-	-	-	-	-
	4-Isopropylaminodiphenylamine	-	-	-	-	-	-	-	-	-	-	-	-	-	-	-	-	-	-	-	-	-	-	-	-	-	-	-	-	-	-	-	-	-	-	-	-	-	-	-	-	-	-	-	-	-	-	-	-
	N-cyclohexyl-1,3-benzothiazol-2-amine (CyHA-BT)	-	-	-	4.9-13.7					-	-	-	-	-	-	-	-	-	-	-	-	-	-	-	-	-	-	-	-	-	-	-	-	-	-	-	-	-	-	-	-	-	-	-	-	-	-	-	-
	N-isopropyl-N′-phenyl-p-phenylenediamine (IPPD)	-	-	-	<LOQ - 1127.7	<LOQ-72	<LOQ-5.9	<LOQ-4.7	<LOQ-19	-	-	-	-	-	-	-	-	-	-	-	-	-	-	-	-	-	-	-	-	-	-	-	-	-	-	-	-	-	-	-	-	-	-	-	-	-	-	-	-
	Thiodiphenylamine (TDPA)	-	-	-	<LOQ - 10.3	'< LOQ	'< LOQ	'< LOQ	'< LOQ	-	-	-	-	-	-	-	-	-	-	-	-	-	-	-	-	-	-	-	-	-	-	-	-	-	-	-	-	-	-	-	-	-	-	-	-	-	-	-	-
	Tert-butylamine	-	-	-	-	-	-	-	-	-	-	-	-	-	-	-	-	-	-	-	-	-	-	-	-	-	-	-	-	-	-	-	-	-	-	-	-	-	-	-	-	-	-	-	-	-	-	-	1000
	N-(1,3-dimethylbutyl)-N ′-phenyl-p-phenylenediamine (6PPD)	-	-	-	130 -1485.0	<LOQ-619	<LOQ-1.5	<LOQ-1.1	<LOQ-6.5	-	-	-	-	-	-	-	-	-	-	-	-	-	-	-	-	-	-	-	-	-	-	-	-	-	-	-	-	-	-	-	-	-	-	-	-	-	-	-	4000
	6PPDq	-	-	-	-	-	-	-	-	-	-	-	-	-	-	-	-	-	-	-	-	-	-	-	-	-	-	-	-	-	-	-	-	-	-	-	-	-	-	-	-	-	-	-	-	-	-	-	-
	N-(1-methylheptyl)-N ′-phenyl-p-phenylenediamine (8PPD)	-	-	-	<LOQ - 5918.3	<LOQ-2100	<LOQ-0.47	<LOQ-0.33	<LOQ-1.5	-	-	-	-	-	-	-	-	-	-	-	-	-	-	-	-	-	-	-	-	-	-	-	-	-	-	-	-	-	-	-	-	-	-	-	-	-	-	-	-
	N,N′-Diphenyl-p-phenylenediamine (DDPD)	-	-	-	<LOQ - 81.0	<LOQ-3.7	<LOQ	<LOQ	<LOQ	-	-	-	-	-	-	-	-	-	-	-	-	-	-	-	-	-	-	-	-	-	-	-	-	-	-	-	-	-	-	-	-	-	-	-	-	-	-	-	-
	4,4′-Dioctylphenylamine (ODPA)	-	-	-	<LOQ - 16.1	<LOQ	<LOQ	<LOQ	<LOQ	-	-	-	-	-	-	-	-	-	-	-	-	-	-	-	-	-	-	-	-	-	-	-	-	-	-	-	-	-	-	-	-	-	-	-	-	-	-	-	-
	4,4′-bis(α,α-dimethylbenzyl)diphenylamine (DCD)	-	-	-	<LOQ - 544.3	<LOQ	<LOQ	<LOQ	<LOQ	-	-	-	-	-	-	-	-	-	-	-	-	-	-	-	-	-	-	-	-	-	-	-	-	-	-	-	-	-	-	-	-	-	-	-	-	-	-	-	-
	Diphenylamine (DPA)	-	-	-	1.1 - 271.0	<LOQ-9.6	<LOQ-5.6	<LOQ-5.6	<LOQ-5.2	-	-	-	-	-	-	-	-	-	-	-	-	-	-	-	-	-	-	-	-	-	-	-	-	-	-	-	-	-	-	-	-	-	-	-	-	-	-	-	-
	DPG	-	-	-	-	-	-	-	-	-	-	-	-	-	-	-	-	-	-	-	-	-	-	-	-	-	-	-	-	-	-	-	-	-	-	-	-	-	-	-	-	-	-	-	-	-	-	-	4000
	MIBK	-	-	-	-	-	-	-	-	-	-	-	-	-	-	-	-	-	-	-	-	-	-	-	-	-	-	-	-	-	-	-	-	-	-	-	-	-	-	-	-	-	-	-	-	-	-	-	10
	2-(Morpholinodithio)benzothiazole (MDS)	-	-	-	<LOQ - 7.6	< LOQ	0.071	0.089	0.018	-	-	-	-	-	-	-	-	-	-	-	-	-	-	-	-	-	-	-	-	-	-	-	-	-	-	-	-	-	-	-	-	-	-	-	-	-	-	-	-
	N-tert-butylbenzothiazole-2-sulfenamide (TBBS)	-	-	-	<LOQ - 6.5	'< LOQ	'< LOQ	'< LOQ	'< LOQ	-	-	-	-	-	-	-	-	-	-	-	-	-	-	-	-	-	-	-	-	-	-	-	-	-	-	-	-	-	-	-	-	-	-	-	-	-	-	-	-
	Ethylenethiourea (ETU)	-	-	-	<LOQ - 1753	<LOQ-10	<LOQ-6.9	<LOQ-14	<LOQ-10	-	-	-	-	-	-	-	-	-	-	-	-	-	-	-	-	-	-	-	-	-	-	-	-	-	-	-	-	-	-	-	-	-	-	-	-	-	-	-	-
	1,2-Dihydro-2,2,4-trimethylquinoline (TMQ)	-	-	-	6.7 - 48	<LOQ-9.2	<LOQ-1.1	<LOQ-0.83	<LOQ-1.0	-	-	-	-	-	-	-	-	-	-	-	-	-	-	-	-	-	-	-	-	-	-	-	-	-	-	-	-	-	-	-	-	-	-	-	-	-	-	-	-
	6-Ethoxy-1,2-dihydro-2,2,4-trimethylquinoline (ETMQ)	-	-	-	<LOQ - 1.8	'< LOQ	'< LOQ	'< LOQ	'< LOQ	-	-	-	-	-	-	-	-	-	-	-	-	-	-	-	-	-	-	-	-	-	-	-	-	-	-	-	-	-	-	-	-	-	-	-	-	-	-	-	-
	2,2′-Methylenebis (4-methyl-6-tert-butylphenol) o-MBp14	-	-	-	<LOQ - 11.8	<LOQ	<LOQ	<LOQ	<LOQ	-	-	-	-	-	-	-	-	-	-	-	-	-	-	-	-	-	-	-	-	-	-	-	-	-	-	-	-	-	-	-	-	-	-	-	-	-	-	-	-
	2,6-Di-tert-butyl-4-methylphenol (BHT)	-	-	-	<LOQ - 95.3	<LOQ	<LOQ	<LOQ	<LOQ	-	-	-	-	-	-	-	-	-	-	-	-	-	-	-	-	-	-	-	-	-	-	-	-	-	-	-	-	-	-	-	-	-	-	-	-	-	-	-	-
	2-Mercaptobenzimidazole (MBI)	-	-	-	<LOQ - 209.0	<LOQ-3.3	<LOQ-0.78	<LOQ-0.67	<LOQ-1.4	-	-	-	-	-	-	-	-	-	-	-	-	-	-	-	-	-	-	-	-	-	-	-	-	-	-	-	-	-	-	-	-	-	-	-	-	-	-	-	-
	Acetophenone (AP)	-	-	-	<LOQ - 18.3	<LOQ-1.4	<LOQ-1.3	<LOQ-1.3	<LOQ-1.3	-	-	-	-	-	-	-	-	-	-	-	-	-	-	-	-	-	-	-	-	-	-	-	-	-	-	-	-	-	-	-	-	-	-	-	-	-	-	-	-
	4-tert-Octylphenol (4-t-OP)	-	-	-	<LOQ - 28.3	<LOQ-0.1	<LOQ	<LOQ	<LOQ	-	-	-	-	-	-	-	-	-	-	-	-	-	-	-	-	-	-	-	-	-	-	-	-	-	-	-	-	-	-	-	-	-	-	-	-	-	-	-	-
	Phthalimide (PI)	-	-	-	<LOQ - 157.7	<LOQ-88	<LOQ-78	<LOQ-69	<LOQ-87	-	-	-	-	-	-	-	-	-	-	-	-	-	-	-	-	-	-	-	-	-	-	-	-	-	-	-	-	-	-	-	-	-	-	-	-	-	-	-	-
	Triethylphosphate (TEP)	-	-	-	<LOQ - 94.0	<LOQ-41	<LOQ-39	<LOQ-43.2	<LOQ-46	-	-	-	-	-	-	-	-	-	-	-	-	-	-	-	-	-	-	-	-	-	-	-	-	-	-	-	-	-	-	-	-	-	-	-	-	-	-	-	-
	Di(2-ethylhexyl)phthalate (DEHP)	-	-	-	8.7 - 350.3	<LOQ	<LOQ	<LOQ	<LOQ	-	-	-	-	-	-	-	-	-	-	-	-	-	-	-	-	-	-	-	-	-	-	-	-	-	-	-	-	-	-	-	-	-	-	-	-	-	-	-	-
	Diisononylphthalate (DINP)	-	-	-	<LOQ - 13775.7	<LOQ	<LOQ-1.1	<LOQ	<LOQ	-	-	-	-	-	-	-	-	-	-	-	-	-	-	-	-	-	-	-	-	-	-	-	-	-	-	-	-	-	-	-	-	-	-	-	-	-	-	-	-
	Diisononylcyclohexane-1,2-dicarboxylate (DINCH)	-	-	-	<LOQ - 6125.3	<LOQ	<LOQ	<LOQ	<LOQ	-	-	-	-	-	-	-	-	-	-	-	-	-	-	-	-	-	-	-	-	-	-	-	-	-	-	-	-	-	-	-	-	-	-	-	-	-	-	-	-
	Di(2-ethylhexyl)adipate (DEHA)	-	-	-	<LOQ - 41.3	<LOQ	<LOQ	<LOQ	<LOQ	-	-	-	-	-	-	-	-	-	-	-	-	-	-	-	-	-	-	-	-	-	-	-	-	-	-	-	-	-	-	-	-	-	-	-	-	-	-	-	-
	Di(2-ethylhexyl)sebacate (DEHSB)	-	-	-	<LOQ - 887.7	<LOQ	<LOQ	<LOQ	<LOQ	-	-	-	-	-	-	-	-	-	-	-	-	-	-	-	-	-	-	-	-	-	-	-	-	-	-	-	-	-	-	-	-	-	-	-	-	-	-	-	-
	4,4′-Methylenedianiline (MDA)	-	-	-	<LOQ - 18.7	<LOQ-0.24	<LOQ	<LOQ	<LOQ	-	-	-	-	-	-	-	-	-	-	-	-	-	-	-	-	-	-	-	-	-	-	-	-	-	-	-	-	-	-	-	-	-	-	-	-	-	-	-	-
	9,10-Dihydro-9,9-dimethylacridine (DHDMA)	-	-	-	<LOQ - 117.7	<LOQ-0.33	<LOQ-0.83	<LOQ-0.81	<LOQ-0.81	-	-	-	-	-	-	-	-	-	-	-	-	-	-	-	-	-	-	-	-	-	-	-	-	-	-	-	-	-	-	-	-	-	-	-	-	-	-	-	-
	Ciclohexanone	-	-	-	-	-	-	-	-	-	-	-	-	-	-	-	-	-	-	-	-	-	-	-	-	-	-	-	-	-	-	-	-	-	-	-	-	-	-	-	-	-	-	-	-	-	-	-	0.2
Phenols	4-tert-octylphenol	-	-	-	-	-	-	-	-	-	-	-	-	-	-	-	-	-	-	-	-	-	-	-	-	-	-	-	-	-	-	-	-	-	-	-	-	-	-	-	-	-	-	0.05	22.4	-	-	-	0.5
	BPA	-	-	-	-	-	-	-	-	-	-	-	-	-	-	-	-	-	-	-	-	-	-	-	-	-	-	-	-	-	-	-	-	-	-	-	-	-	-	-	-	-	-	0.05	2.5	-	-	-	0.5
Tian et al. (2024) and Winz et al. (2023) reported data in graph in logarithmic scale and were not reported in the tables.
[truncated: 13 more columns]

## Sheet: Foglio2
Gastricjuice 0.11–b †c †–50 4.6 † 0.051–0.81 † 1.7–2.5––Intestinal juice 0.080– † †–38 6.0 † 0.072–1.4 † †–0.13––Saliva 0.092– † †–33 3.0 † 0.055–0.74 † †– †––Perspiration 0.075– † †–37 5.7 † 0.13–1.1 † †–0.15––18 Gastricjuice 4.0 †––––3.5–6.1 †––0.55–9.2–7.6Intestinal juice 2.2 †––––2.9–5.0 †–– †–1.1–2.0Saliva 2.7 †––––2.3–4.2 †–– †–0.83–1.4Perspiration 2.5 †––––5.8–6.1 †–– †–1.0–5.623 Gastricju…
